# Supplementary material for: Notes on the genus Taridius Chaudoir, 1875 (Coleoptera, Carabidae, Lebiini), with descriptions of six new species from Vietnam
Source: Zookeys. 2012 Nov 26;(244):67–89. doi: 10.3897/zookeys.244.3836 (PMC3520104; doi:10.3897/zookeys.244.3836)
Supplement: XML Treatment for Taridius [file zookeys.244.3836-treatment1.xml]

<!DOCTYPE tp:taxon-treatment
  PUBLIC "-//TaxonX//DTD Taxonomic Treatment Publishing DTD v0 20100105//EN" "tax-treatment-NSO.dtd">
<tp:taxon-treatment xmlns:tp="http://www.plazi.org/taxpub"><tp:treatment-meta><mixed-citation publication-type="journal"><person-group><name><surname>Fedorenko</surname><given-names>Dmitri N.</given-names></name></person-group><article-title>Notes on the genus 
                    <italic>Taridius</italic> Chaudoir, 1875 (Coleoptera, Carabidae, Lebiini), with descriptions of six new species from Vietnam
                </article-title><source>Zookeys</source><day>26</day><month>11</month><year>2012</year><volume>2012</volume><issue>244</issue><fpage>67</fpage><lpage>89</lpage><pub-id pub-id-type="doi">10.3897/zookeys.244.3836</pub-id></mixed-citation></tp:treatment-meta><tp:nomenclature><label>Genus</label><tp:taxon-name>
                        <tp:taxon-name-part taxon-name-part-type="genus">Taridius</tp:taxon-name-part>
                    <object-id xmlns:xlink="http://www.w3.org/1999/xlink" xlink:type="simple">http://species-id.net/wiki/Taridius</object-id>
								</tp:taxon-name><tp:taxon-authority>Chaudoir, 1875</tp:taxon-authority></tp:nomenclature><tp:treatment-sec sec-type="Type species"><title>Type species:</title><p><italic><tp:taxon-name>Taridius opaculus</tp:taxon-name></italic> Chaudoir, 1875, by monotypy.
                    </p></tp:treatment-sec><tp:treatment-sec sec-type="Redescription"><title>Redescription.</title><p>Body medium-sized, subconvex to flattened. Dorsum glabrous, ventral surface glabrous or sparsely ciliate. Body dark brown to black, mouthparts, clypeus anteriorly, antennae, legs, propleura, reflexed side margin of pronotum, pronotal apex before site of front transverse impression, as well as base behind basal transverse impression mostly pale, yellow. Elytra black or dark brown, usually with a pale, yellow to pale brown, side border, epipleura and an ornate pattern which sometimes bears very slight bronzed reflexions over dark color. This pale pattern (<xref ref-type="fig" rid="F1">Fig. 1</xref>) is generally composed of a<!--PageBreak--> large apical spot (PAS) and a humeral vitta (PHS) subdivided into two. Its external part, PHSe, long, running on intervals 6 and 7 and expanded onto 5th behind, while a shorter and smaller internal part, PHSi, occupying intervals 2 to 4 or 3 and 4 before middle. When increasingly extended backwards, PHSe makes a subequally wide, dark, subtransverse, medial fascia (DMF) constricted in interval 6 first (<xref ref-type="fig" rid="F1">Figs 3–5</xref>) and divided into a common (post)median spot (DMS) and a submarginal strip (DLS) after (<xref ref-type="fig" rid="F1">Figs 8–10</xref>). DLS runs on intervals 7 and 8, while tending to be reduced to a small patch at the middle and another one, vague to missing, behind shoulder. The remaining part of the dark pattern, a rounded to quadrate dark spot around scutellum on intervals 1 to 4–5 (DSS) is extended into a sutural strip (DSF) running on intervals 1–2 and tapering behind DMF or DMS. When entire, the dark pattern resembles a flying bird with open wings. Middle of prosternum, meso- and metaventrite mostly pale, reddish or reddish-yellow.
                    </p><p><!--PageBreak-->Microsculpture isodiametric on head and elytra, before anterior transverse impression and behind basal transverse impression of pronotum, as well as along its side margin and often also over its more or less wide, posterolateral area. Microsculpture on pronotal disc grated, composed of transverse, very wide and evenly rectangular meshes, rarely these being isodiametric (<italic><tp:taxon-name>Taridius coriaceus</tp:taxon-name></italic> sp. n.). Sometimes longitudinal meshes traceable along side margin between antero- and posterolateral setigerous pores (<italic><tp:taxon-name>Taridius piceus</tp:taxon-name></italic> sp. n.). Elytral microsculpture conspicuous, that on head and pronotal disc often obsolete. Head and pronotum minutely and sparsely punctate.
                    </p><p>Eyes convex, genae short to rather long but not or barely projecting, head mostly broadest level to a little before 1/2 length of eye tubercle (eye and gena combined); frontal longitudinal carinae 2–5, rarely seven, on each side. Labrum rectangular, wider than long, very slightly emarginate at and sexsetose along front margin. Submentum bisetose, tooth of mentum stout, rather widely rounded apically, with two setae at middle. Ligula rather wide, truncate, bisetose, paraglossae adnate, slightly surpassing ligula, widely rounded apically. Penultimate labial palpomere plurisetose internally, apical joint fusiform to subtriangular. Antennae filiform, pubescent from antennomere 4 onwards, about last three joints surpassing elytral base, antennomeres 1, 3 and 4 subequally long, 3rd two thirds to nine tenths longer than 2nd; basal three joints with several cilia or very short hairs in addition to standard setae, 2nd mostly with three, preapical, lateral setae anteriorly.</p><p>Pronotum bisetose on each side, exceptionally trisetose anteriorly (<italic><tp:taxon-name>Taridius opaculus</tp:taxon-name></italic>), subcordate, broadest far before middle, with front margin slightly sinuate, front angles angles which barely projecting in the latter case. Anterior border interrupted medially, straight or barely sinuate before base; hind angles subrectangular to predominantly obtuse or highly so and rounded. Base oblique towards and often rounded at hind angles which hardly projecting in the latter case. Anterior border interrupted medially, basal border entire, sometimes weaker or interrupted in the middle. Side margin rather widely explanate and strongly reflexed, more so basad, often with more or less dense and large but shallow punctures throughout or only basally. Mid-line fine but moderately deep, extremities excluded, both front and basal transverse impressions weak to indistinct, basal foveae wide, shallow, mostly reduced to a small but rather deep pit just before basal border, giving rise to side gutter, basal transverse impression and a fine to indistinct paralateral line as internal border of basal fovea. A flattened area between this line (or its virtual forward extension) and side border rather densely transversely rugulose, sometimes coriaceous, a sparser and shallower rugosities over disc.
                    </p><p>Elytra oblong-oval, humeri rounded, apical truncature slightly oblique, a little sinuate, with outer angle widely or obtusely rounded, apices truncate and mostly sharp, rectangular to slightly obtuse, with an almost indistinct re-entrant angle in the latter case. Angle between side and basal borders (humeral angle) absent or, exceptionally, highly obtuse opposite stria 7, basal border entire and slightly sinuate. Elytral striae moderately deep all along, impunctate or crenulate at base, intervals flat, sometimes (individual variability) odd narrower and a little more convex than even ones. Interval 8 sharply carinate internally in anterior three fourths. Dorsal setigerous<!--PageBreak--> pores two, evenly spaced along stria 3, exceptionally (<italic><tp:taxon-name>Taridius nilgiricus</tp:taxon-name></italic> Andrewes, 1935) serial on intervals 3 and 5. Umbilicate series uninterrupted and composed of <italic>ca</italic> 16 setigerous pores. Wings well-developed in all congeners examined but <italic><tp:taxon-name>Taridius piceus</tp:taxon-name></italic> sp. n. Metepisterna long.
                    </p><p>Apical margin of last abdominal sternite (VII) bisetose in both sexes but quadrisetose in females of <italic><tp:taxon-name>Taridius disjunctus</tp:taxon-name></italic> sp. n., <italic><tp:taxon-name>Taridius wrasei</tp:taxon-name></italic> Kirschenhofer, 2010 and <italic><tp:taxon-name>Taridius andrewesi</tp:taxon-name></italic> Emden, 1937.
                    </p><p>Profemur unisetose in the middle of postero-ventral edge, metacoxa bisetose along outer margin of its posterior part, metatrochanter unisetose, metafemur bisetose; meso- and metatibia dorsally with a more or less distinct, longitudinal sulcus, its edges carinate or at least sharp. Tarsi glabrous dorsally, claw joint setose beneath, claws pectinate. Meso- and metatarsomere 1 as long as the following two combined. Basal three protarsomeres of male dilated and furnished with adhesive vestiture.</p><p>Penis (<xref ref-type="fig" rid="F5">Figs 17</xref>–<xref ref-type="fig" rid="F6">28</xref>) in dorsal view mostly with a wide, premedian, swell on right side, apical lamella subtriangular to parallel-sided, widely rounded at tip. Parameres of similar shape in different species (<xref ref-type="fig" rid="F7">Figs 29–32</xref>).
                    </p><p>Female gonocoxite IX with two, inner (dorsal) and outer (ventral), ensiform setae varying in size between species. The best developed gonocoxite and setae, especially inner ones, tend to be reduced from <italic><tp:taxon-name>Taridius disjunctus</tp:taxon-name></italic> sp. n. to <italic><tp:taxon-name>Taridius coriaceus</tp:taxon-name></italic> sp. n. (<xref ref-type="fig" rid="F8">Figs 39–46</xref>), inner seta becoming very small and invisible in some species (<xref ref-type="fig" rid="F8">Figs 43–46</xref>).
                    </p></tp:treatment-sec><tp:treatment-sec sec-type="Geographic distribution"><title>Geographic distribution.</title><p>Widespread in South and South-East Asia, from North India and <tp:taxon-name>Indochina</tp:taxon-name> in the north to Borneo and Java in the south.
                    </p></tp:treatment-sec><tp:treatment-sec sec-type="Habits and habitats"><title>Habits and habitats.</title><p>The beetles occur at the altitudes of 150–1800 m asl where they dwell in leaf-litter of monsoon, broad-leaved, tropical or subtropical forests. Only two specimens of <italic><tp:taxon-name>Taridius ornatus</tp:taxon-name></italic> were taken in coniferous forests, among them a paratype collected in a <italic><tp:taxon-name>Pinus dalatensis</tp:taxon-name></italic> forest using pitfall traps and a female from Chu Yang Sin caught by hands in leaf-litter of an elfin wood under trees of <italic><tp:taxon-name>Chamaecyparis hodginsii</tp:taxon-name></italic> (Dunn, 1908). At higher altitudes, the adults were predominantly taken by pitfall trapping. This is true of <italic><tp:taxon-name>Taridius ornatus</tp:taxon-name></italic> and <italic><tp:taxon-name>Taridius piceus</tp:taxon-name></italic> found to occur syntopically. At low altitudes, beetles mostly flew to lights at night. These were <italic><tp:taxon-name>Taridius fasciatus</tp:taxon-name></italic> and <italic><tp:taxon-name>Taridius abdominalis</tp:taxon-name></italic> taken together, as well as a paratype of <italic><tp:taxon-name>Taridius disjunctus</tp:taxon-name></italic>. A specimen of <italic><tp:taxon-name>Taridius abdominalis</tp:taxon-name></italic> sp. n. was sifted from bamboo leaf litter and individual specimens of the other species (<italic><tp:taxon-name>Taridius coriaceus</tp:taxon-name></italic>, <italic><tp:taxon-name>Taridius disjunctus</tp:taxon-name></italic>, <italic><tp:taxon-name>Taridius wrasei</tp:taxon-name></italic>) were only occasionally collected by hand on the soil surface.
                    </p><p>It follows also that up to five species can live sympatrically and at least two syntopically as well. The sympatric species were found to be as follows: (1) <italic><tp:taxon-name>Taridius ornatus</tp:taxon-name></italic>, <italic><tp:taxon-name>Taridius piceus</tp:taxon-name></italic>, <italic><tp:taxon-name>Taridius disjunctus</tp:taxon-name></italic>, <italic><tp:taxon-name>Taridius coriaceus</tp:taxon-name></italic> and <italic><tp:taxon-name>Taridius fasciatus</tp:taxon-name></italic> in the Bi Doup – Nui Ba Nature Reserve, (2) (1) <italic><tp:taxon-name>Taridius ornatus</tp:taxon-name></italic> and <italic><tp:taxon-name>Taridius disjunctus</tp:taxon-name></italic> in the Chu Yang Sin National Park, (3) <italic><tp:taxon-name>Taridius fasciatus</tp:taxon-name></italic> and <italic><tp:taxon-name>Taridius abdominalis</tp:taxon-name></italic> in the Bu Gia Map National Park.
                    </p><p>In addition, the fact that different species or their groups show female styli of strongly different structure implies differences in the substrates, soil or leaf-litter of different kind, the larval stages inhabit.</p></tp:treatment-sec><tp:treatment-sec sec-type="Comments"><title>Comments.</title><p>(1) The congeners are all alike because of a great similarity in body shape. Yet, when combined, the color patterns of both the elytra and the ventral sur<!--PageBreak-->face of the hindbody are features sufficiently distinctive to discriminate most of the species with certainty.</p><p>(2) According to <xref ref-type="bibr" rid="B8">Kirschenhofer (2010)</xref>, two structural characters, the shape of the last labial palpomere and the number of pronotal anterolateral setae, separate the subgenus <italic><tp:taxon-name>Perseus</tp:taxon-name></italic> from the nominate one which comprises <italic><tp:taxon-name>Taridius opaculus</tp:taxon-name></italic> only. In particular, a spindle-shaped palpomere and a single, standard, seta on the pronotum are peculiar to the former subgenus, whereas a subcylindric palpomere, combined with three anterolateral setae, to the latter. However, the palpomere has been found to be somewhat variable in shape. Firstly, it is subcylindric in males but fusiform in females. Secondly, the apically broadest palpomere is that of <italic><tp:taxon-name>Taridius piceus</tp:taxon-name></italic> sp. n., the species showing only one anterolateral seta on the pronotum. This leaves the polymerous anterolateral setae on the pronotum as the only support to an isolated position of <italic><tp:taxon-name>Taridius opaculus</tp:taxon-name></italic>. Yet, the support is weak because some other characters taken separate, <italic>eg</italic>, the serial dorsal setae on the elytra in the case of <italic><tp:taxon-name>Taridius nilgiricus</tp:taxon-name></italic>, could also provoke the erection of a monobasic subgenus if necessary, polymerous pronotal and elytral setae are deemed hardly different for that purpose. Based on the above evidence, I refrain here from subdividing the genus into the subgenera pending a comparative analysis of male and female genitalia, as well as the number of setae on abdominal sternite VII of the female.
                    </p><p>At least two lineages have been traced within the genus. The members of the first lineage share the last abdominal sternite bisetose in both sexes, as well as rather weak female styli supplied with strongly reduced ensiform setae. In addition, the dark elytral pattern is mostly entire, the facial carinae are more numerous, and often also the dorsal microsculpture is superficial on the head and pronotum. In the second lineage which includes <italic><tp:taxon-name>Taridius wrasei</tp:taxon-name></italic>, <italic><tp:taxon-name>Taridius disjunctus</tp:taxon-name></italic> sp. n., <italic><tp:taxon-name>Taridius andrewesi</tp:taxon-name></italic> and probably also <italic><tp:taxon-name>Taridius pahangensis</tp:taxon-name></italic> (Kirschenhofer, 2003), females are distinctive in showing four setae on the last abdominal sternite. A rather pale elytral pattern, conspicuous dorsal microsculpture, less numerous frontal carinae and strongly armed female styli, albeit this feature has been examined in but two species, are among additional characters of the lineage.
                    </p><fig id="F1" position="float" orientation="portrait"><label>Figures 1–10.</label><caption><p>Genus <italic><tp:taxon-name>Taridius</tp:taxon-name></italic>, elytral pattern: <italic><tp:taxon-name>Taridius fasciatus</tp:taxon-name></italic> sp. n. (<bold>1, 2</bold>), <italic><tp:taxon-name>Taridius abdominalis</tp:taxon-name></italic> sp. n. (<bold>3, 4</bold>), <italic><tp:taxon-name>Taridius sabahensis</tp:taxon-name></italic> (<bold>5</bold>), <italic><tp:taxon-name>Taridius ornatus</tp:taxon-name></italic> sp. n. (<bold>6</bold>), <italic><tp:taxon-name>Taridius piceus</tp:taxon-name></italic> sp. n. (<bold>7</bold>), <italic><tp:taxon-name>Taridius disjunctus</tp:taxon-name></italic> sp. n. (<bold>8</bold>), <italic><tp:taxon-name>Taridius wrasei</tp:taxon-name></italic> (<bold>9</bold>), <italic><tp:taxon-name>Taridius coriaceus</tp:taxon-name></italic> sp. n. (<bold>10</bold>).</p></caption><graphic xmlns:xlink="http://www.w3.org/1999/xlink" xlink:href="ZooKeys-244-067-g001.jpg" position="float" orientation="portrait" xlink:type="simple"/></fig></tp:treatment-sec><tp:treatment-sec sec-type="Key to species of Taridius"><title>Key to species of <italic><tp:taxon-name>Taridius</tp:taxon-name></italic>
                    </title><table-wrap content-type="key" position="anchor" orientation="portrait"><table><tbody><tr><td rowspan="1" colspan="1">1(4)</td><td rowspan="1" colspan="1">Elytra monochromous dark, with two discal setigerous pores on interval 3.</td></tr><tr><td rowspan="1" colspan="1">2(3)</td><td rowspan="1" colspan="1">Small, 6.5 mm in length. Pronotal side margin bisetose, underside black, frons tricarinate on each side at best, elytra short, about three fourths longer than wide. (S-India)</td><td rowspan="1" colspan="1"><italic><tp:taxon-name>Taridius niger</tp:taxon-name></italic> Andrewes, 1935
                                    </td></tr><tr><td rowspan="1" colspan="1">3(2)</td><td rowspan="1" colspan="1">Large, 10–10.5 mm in length, anterolateral setae two or three on each side, elytra a half longer than wide, frontal carinae five or more on each side. (N-India, Myanmar)</td><td rowspan="1" colspan="1"><italic><tp:taxon-name>Taridius opaculu</tp:taxon-name></italic><italic>s</italic> Chaudoir, 1875
                                    </td></tr><tr><td rowspan="1" colspan="1">4(1)</td><td rowspan="1" colspan="1">Elytra bicolored, dark with a pale pattern.</td></tr><tr><td rowspan="1" colspan="1">5(6)</td><td rowspan="1" colspan="1">Elytral discal setigerous pores about half-a-dozen in intervals 3 and 5. Elytral color pattern same as in <xref ref-type="fig" rid="F1">Fig. 4</xref>. (S-India)
                                    </td><td rowspan="1" colspan="1"><italic><tp:taxon-name>Taridius nilgiricus</tp:taxon-name></italic> Andrewes, 1935
                                    </td></tr><tr><td rowspan="1" colspan="1">6(5)</td><td rowspan="1" colspan="1">Only elytral interval 3 with two discal setigerous pores.<!--PageBreak--></td></tr><tr><td rowspan="1" colspan="1">7(24)</td><td rowspan="1" colspan="1">Pale spots, PHS and PAS, small, more or less widely separate medially; dark pattern entire (<xref ref-type="fig" rid="F1">Figs 1–7</xref>), rarely with a vague posthumeral stroke detached from.
                                    </td></tr><tr><td rowspan="1" colspan="1">8(17)</td><td rowspan="1" colspan="1">DMF subequally wide, with dark color subequally long on intervals 3 and 6 (<xref ref-type="fig" rid="F1">Figs 1, 2, 6, 7</xref>). Female abdominal sternite VII bisetose.
                                    </td></tr><tr><td rowspan="1" colspan="1">9(12)</td><td rowspan="1" colspan="1">DMF wide due to both pale spots small, PHS narrow, PAS short, transverse, occupying apical fourth of elytra at best.</td></tr><tr><td rowspan="1" colspan="1">10(11)</td><td rowspan="1" colspan="1">Large, 8.5–9.6 mm in length. Microsculpture very sharp on head and elytra, conspicuous over pronotum, its angles highly obtuse and widely rounded. Mostly two long and one short frontal carina on each side. Elytral dark pattern black, increasingly pale forwards, at base slightly to barely darker than very small PHS (<xref ref-type="fig" rid="F1">Fig. 7</xref>). Humeral angle highly obtuse but distinct. Wingless, elytra wide, 1.38–1.43 as long as wide
                                    </td><td rowspan="1" colspan="1">2. <italic><tp:taxon-name>Taridius piceus</tp:taxon-name></italic> sp. n.
                                    </td></tr><tr><td rowspan="1" colspan="1">11(10)</td><td rowspan="1" colspan="1">Small, 7.4–8.4 mm in length. Microsculpture obsolete on head and pronotum. Frontal carinae four or five on each side. Elytral dark pattern black throughout, contrastingly darker than pale spots (<xref ref-type="fig" rid="F1">Fig. 6</xref>). No angle between elytral side and basal borders. Winged, elytra longer, 1.44–1.53 as long as wide
                                    </td><td rowspan="1" colspan="1">1. <italic><tp:taxon-name>Taridius ornatus</tp:taxon-name></italic> sp. n.
                                    </td></tr><tr><td rowspan="1" colspan="1">12(9)</td><td rowspan="1" colspan="1">Either DMF narrower (<xref ref-type="fig" rid="F1">Figs 1, 2</xref>) or pale humeral vitta large, or both.
                                    </td></tr><tr><td rowspan="1" colspan="1">13(14)</td><td rowspan="1" colspan="1">PHSe wide, running on intervals 5 to 8, frontal carinae on each side five. Large, 9 mm in length. (Myanmar)</td><td rowspan="1" colspan="1"><italic><tp:taxon-name>Taridius birmanicus</tp:taxon-name></italic> Bates, 1892
                                    </td></tr><tr><td rowspan="1" colspan="1">14(13)</td><td rowspan="1" colspan="1">PHSe narrow, reaching interval 7 only. Body length under 9 mm.</td></tr><tr><td rowspan="1" colspan="1">15(16)</td><td rowspan="1" colspan="1">Frontal carinae on each side four or five; microsculpture traceable at least along basal and front margins of pronotum. Body small, 6.6–7.5 mm in length</td><td rowspan="1" colspan="1">3. <italic><tp:taxon-name>Taridius fasciatus</tp:taxon-name></italic> sp. n.
                                    </td></tr><tr><td rowspan="1" colspan="1">16(15)</td><td rowspan="1" colspan="1">Frontal carinae three at best, body length 7.8–8.0 mm. (N-Vietnam)</td><td rowspan="1" colspan="1"><italic><tp:taxon-name>Taridius vietnamensis</tp:taxon-name></italic> (Kirschenhofer, 1996).
                                    </td></tr><tr><td rowspan="1" colspan="1">17(8)</td><td rowspan="1" colspan="1">DMF either reduced to a very narrow lateral process of large DMS between very large PHS and PAS or constricted in interval 6, with dark color 1/4–2/3 or still longer on interval 3 than on 6 (<xref ref-type="fig" rid="F1">Figs 3–5</xref>).
                                    </td></tr><tr><td rowspan="1" colspan="1">18(19)</td><td rowspan="1" colspan="1">PHS and PAS very large, with a very narrow DMF in-between, DLS reduced to a short posthumeral stroke on interval 8. Elytra short, 1.4 times as long as wide. Dorsal microsculpture conspicuous. Underside dark. Frontal carinae three on each side. Body length 7.8 mm. (NE-India)</td><td rowspan="1" colspan="1"><italic><tp:taxon-name>Taridius jendeki</tp:taxon-name></italic> Kirschenhofer, 2010
                                    </td></tr><tr><td rowspan="1" colspan="1">19(18)</td><td rowspan="1" colspan="1">PHS and PAS widely separated, DLS well-developed on outer intervals in anterior two thirds or at least in middle third. Elytra about half as long as wide. Abdomen often pale laterally or almost entirely.</td></tr><tr><td rowspan="1" colspan="1">20(21)</td><td rowspan="1" colspan="1">Abdomen pale throughout but laterally. Elytral dark pattern with very slight bronzed tinge, DLS entire. Frontal carinae four or five on each side. Female abdominal sternite VII bisetose. Body small, 7.2–7.4 mm in length</td><td rowspan="1" colspan="1">4. <italic><tp:taxon-name>Taridius abdominalis</tp:taxon-name></italic> sp. n.
                                    </td></tr><tr><td rowspan="1" colspan="1">21(20)</td><td rowspan="1" colspan="1">Abdomen either dark or with anterior two or three sternites pale laterally.</td></tr><tr><td rowspan="1" colspan="1"><!--PageBreak-->22(23)</td><td rowspan="1" colspan="1">Abdomen entirely dark. Frontal carinae four on each side. Female abdominal sternite VII bisetose. Elytral pattern as in <xref ref-type="fig" rid="F1">Fig. 5</xref>, a short posthumeral stroke detached from DLS. Body large, 8.5–9 mm in length. (Borneo)
                                    </td><td rowspan="1" colspan="1">5. <italic><tp:taxon-name>Taridius sabahensis</tp:taxon-name></italic> (Kirschenhofer, 2003)
                                    </td></tr><tr><td rowspan="1" colspan="1">23(22)</td><td rowspan="1" colspan="1">Anterior two or three abdominal sternites pale laterally. Frontal carinae two or three on each side. Female abdominal sternite VII quadrisetose. Body length 7–8.5 mm. (Java)</td><td rowspan="1" colspan="1"><italic><tp:taxon-name>Taridius andrewesi</tp:taxon-name></italic> Emden, 1937
                                    </td></tr><tr><td rowspan="1" colspan="1">24(7)</td><td rowspan="1" colspan="1">PHS and PAS very large and adjoining on interval 6 or also on 5, sometimes vaguely separated, DLS separate or almost so (<xref ref-type="fig" rid="F1">Figs 8–10</xref>). Dorsal microsculpture conspicuous and usually sharp. Very slight bronzed tinge mostly traceable on elytra.
                                    </td></tr><tr><td rowspan="1" colspan="1">25(30)</td><td rowspan="1" colspan="1">Abdomen dark; frontal carinae two or three on each side.</td></tr><tr><td rowspan="1" colspan="1">26(29)</td><td rowspan="1" colspan="1">DLS long, well-developed in anterior three fourths. Female abdominal sternite VII bisetose.</td></tr><tr><td rowspan="1" colspan="1">27(28)</td><td rowspan="1" colspan="1">Body small, 7–8 mm in length. Elytral dark pattern without metallic tinge. (India)</td><td rowspan="1" colspan="1"><italic><tp:taxon-name>Taridius stevensi</tp:taxon-name></italic> Andrewes, 1923
                                    </td></tr><tr><td rowspan="1" colspan="1">28(27)</td><td rowspan="1" colspan="1">Body large, 8.6 mm in length. Elytral dark pattern with slight bronzed tinge. Pronotum with sharp and dense transverse rugosities over disc but its middle, and a very sharp microsculpture</td><td rowspan="1" colspan="1">6. <italic><tp:taxon-name>Taridius coriaceus</tp:taxon-name></italic> sp. n.
                                    </td></tr><tr><td rowspan="1" colspan="1">29(26)</td><td rowspan="1" colspan="1">DLS reduced to a small and oblique spot in third sixth (<xref ref-type="fig" rid="F1">Fig. 8</xref>); slight bronzed reflexions over dark color. Female abdominal sternite VII quadrisetose. Body large, 8.2–8.9 mm in length
                                    </td><td rowspan="1" colspan="1">7. <italic><tp:taxon-name>Taridius disjunctus</tp:taxon-name></italic> sp. n.
                                    </td></tr><tr><td rowspan="1" colspan="1">30(25)</td><td rowspan="1" colspan="1">Abdominal sternites laterally pale. DLS well-developed in middle third but reduced anteriorly.</td></tr><tr><td rowspan="1" colspan="1">31(32)</td><td rowspan="1" colspan="1">Frontal carinae mostly two on each side, with an additional and rather slight outer carina before anterior supra-orbital seta. Body length 7.2–8 mm. Female abdominal sternite VII quadrisetose. (Sabah, Borneo)</td><td rowspan="1" colspan="1">8. <italic><tp:taxon-name>Taridius wrasei</tp:taxon-name></italic> Kirschenhofer, 2010
                                    </td></tr><tr><td rowspan="1" colspan="1">32(31)</td><td rowspan="1" colspan="1">Frontal carina one on each side. Body length 7.9 mm. (Pahang, Malay Peninsula)</td><td rowspan="1" colspan="1"><italic><tp:taxon-name>Taridius pahangensis</tp:taxon-name></italic> (Kirschenhofer, 2003)
                                    </td></tr></tbody></table></table-wrap></tp:treatment-sec><tp:treatment-sec><!--Section generated to contain objects referenced in tp:taxon-treatment.--><fig id="F5" position="float" orientation="portrait"><label>Figures 17–22.</label><caption><p>Genus <italic><tp:taxon-name>Taridius</tp:taxon-name></italic>, penis, left lateral aspect: <italic><tp:taxon-name>Taridius fasciatus</tp:taxon-name></italic> sp. n. (<bold>17</bold>), <italic><tp:taxon-name>Taridius abdominalis</tp:taxon-name></italic> sp. n. (<bold>18</bold>), <italic><tp:taxon-name>Taridius wrasei</tp:taxon-name></italic> (<bold>19</bold>), <italic><tp:taxon-name>Taridius ornatus</tp:taxon-name></italic> sp. n. (<bold>20</bold>), <italic><tp:taxon-name>Taridius disjunctus</tp:taxon-name></italic> sp. n. (<bold>21</bold>), <italic><tp:taxon-name>Taridius piceus</tp:taxon-name></italic> sp. n. (<bold>22</bold>); scale bar = 0.5 mm.</p></caption><graphic xmlns:xlink="http://www.w3.org/1999/xlink" xlink:href="ZooKeys-244-067-g005.jpg" position="float" orientation="portrait" xlink:type="simple"/></fig><fig id="F6" position="float" orientation="portrait"><label>Figures 23–28.</label><caption><p>Genus <italic><tp:taxon-name>Taridius</tp:taxon-name></italic>, penis, ventral aspect: <italic><tp:taxon-name>Taridius fasciatus</tp:taxon-name></italic> sp. n. (<bold>23a</bold>), <italic><tp:taxon-name>Taridius abdominalis</tp:taxon-name></italic> sp. n. (<bold>24a</bold>), <italic><tp:taxon-name>Taridius wrasei</tp:taxon-name></italic> (<bold>25a</bold>), <italic><tp:taxon-name>Taridius ornatus</tp:taxon-name></italic> sp. n. (<bold>26</bold>), <italic><tp:taxon-name>Taridius disjunctus</tp:taxon-name></italic> sp. n. (<bold>27</bold>), <italic><tp:taxon-name>Taridius piceus</tp:taxon-name></italic> sp. n. (<bold>28</bold>); variations of penial apex (<bold>b</bold>); scale bar = 0.5 mm.</p></caption><graphic xmlns:xlink="http://www.w3.org/1999/xlink" xlink:href="ZooKeys-244-067-g006.jpg" position="float" orientation="portrait" xlink:type="simple"/></fig><fig id="F7" position="float" orientation="portrait"><label>Figures 29–38.</label><caption><p>Genus <italic><tp:taxon-name>Taridius</tp:taxon-name></italic>, right (<bold>29, 31, 33, 35, 37</bold>) and left (<bold>30, 32, 34, 36, 38</bold>) parameres: <italic><tp:taxon-name>Taridius abdominalis</tp:taxon-name></italic> sp. n. (<bold>29, 30</bold>), <italic><tp:taxon-name>Taridius fasciatus</tp:taxon-name></italic> sp. n. (<bold>31 a, b, 32</bold>), <italic><tp:taxon-name>Taridius wrasei</tp:taxon-name></italic> (<bold>33, 34</bold>), <italic><tp:taxon-name>Taridius piceus</tp:taxon-name></italic> sp. n. (<bold>35, 36 a, b</bold>), <italic><tp:taxon-name>Taridius ornatus</tp:taxon-name></italic> sp. n. (<bold>37, 38</bold>); scale bar = 0.3 mm.</p></caption><graphic xmlns:xlink="http://www.w3.org/1999/xlink" xlink:href="ZooKeys-244-067-g007.jpg" position="float" orientation="portrait" xlink:type="simple"/></fig><fig id="F8" position="float" orientation="portrait"><label>Figures 39–46.</label><caption><p>Genus <italic><tp:taxon-name>Taridius</tp:taxon-name></italic>, female left gonocoxite &amp; gonosubcoxite IX, ventral aspect: <italic><tp:taxon-name>Taridius disjunctus</tp:taxon-name></italic> sp. n. (<bold>39</bold>), <italic><tp:taxon-name>Taridius wrasei</tp:taxon-name></italic> (<bold>40</bold>), <italic><tp:taxon-name>Taridius sabahensis</tp:taxon-name></italic> (<bold>41</bold>), <italic><tp:taxon-name>Taridius piceus</tp:taxon-name></italic> sp. n. (<bold>42</bold>), <italic><tp:taxon-name>Taridius ornatus</tp:taxon-name></italic> sp. n. (<bold>43</bold>), <italic><tp:taxon-name>Taridius fasciatus</tp:taxon-name></italic> sp. n. (<bold>44</bold>), <italic><tp:taxon-name>Taridius abdominalis</tp:taxon-name></italic> sp. n. (<bold>45</bold>), <italic><tp:taxon-name>Taridius coriaceus</tp:taxon-name></italic> sp. n. (<bold>46</bold>); scale bar = 0.3 mm.</p></caption><graphic xmlns:xlink="http://www.w3.org/1999/xlink" xlink:href="ZooKeys-244-067-g008.jpg" position="float" orientation="portrait" xlink:type="simple"/></fig></tp:treatment-sec><ref-list><ref id="B8"><mixed-citation xmlns:xlink="http://www.w3.org/1999/xlink" xlink:type="simple"><person-group><name name-style="western"><surname>Kirschenhofer</surname><given-names>E</given-names></name></person-group> (<year>2010</year>)<article-title> New and little-known species of Carabidae from the Middle East and Southeast Asia (Coleoptera: Carabidae: Brachinini, Lebiini).</article-title><source>Annales Historico-naturales Musei Nationalis Hungarici </source><volume>102</volume>: <fpage>1</fpage>-<lpage>40</lpage>.</mixed-citation></ref></ref-list></tp:taxon-treatment>
