# Supplementary material for: Notes on the genus Taridius Chaudoir, 1875 (Coleoptera, Carabidae, Lebiini), with descriptions of six new species from Vietnam
Source: Zookeys. 2012 Nov 26;(244):67–89. doi: 10.3897/zookeys.244.3836 (PMC3520104; doi:10.3897/zookeys.244.3836)
Supplement: XML Treatment for Taridius piceus [file zookeys.244.3836-treatment3.xml]

<!DOCTYPE tp:taxon-treatment
  PUBLIC "-//TaxonX//DTD Taxonomic Treatment Publishing DTD v0 20100105//EN" "tax-treatment-NSO.dtd">
<tp:taxon-treatment xmlns:tp="http://www.plazi.org/taxpub"><tp:treatment-meta><mixed-citation publication-type="journal"><person-group><name><surname>Fedorenko</surname><given-names>Dmitri N.</given-names></name></person-group><article-title>Notes on the genus 
                    <italic>Taridius</italic> Chaudoir, 1875 (Coleoptera, Carabidae, Lebiini), with descriptions of six new species from Vietnam
                </article-title><source>Zookeys</source><day>26</day><month>11</month><year>2012</year><volume>2012</volume><issue>244</issue><fpage>67</fpage><lpage>89</lpage><pub-id pub-id-type="doi">10.3897/zookeys.244.3836</pub-id></mixed-citation></tp:treatment-meta><tp:nomenclature><label>2.</label><tp:taxon-name>
                        <tp:taxon-name-part taxon-name-part-type="genus">Taridius</tp:taxon-name-part>
                        <tp:taxon-name-part taxon-name-part-type="species">piceus</tp:taxon-name-part>
                    <object-id xmlns:xlink="http://www.w3.org/1999/xlink" xlink:type="simple">urn:lsid:zoobank.org:act:29EC3746-78D5-4061-BFF7-E2C1E4A56FD0</object-id>
								<object-id xmlns:xlink="http://www.w3.org/1999/xlink" xlink:type="simple">http://species-id.net/wiki/Taridius_piceus</object-id>
								</tp:taxon-name><tp:taxon-authority>Fedorenko</tp:taxon-authority><tp:taxon-status xmlns:xlink="http://www.w3.org/1999/xlink" xlink:type="simple">sp. n.</tp:taxon-status><xref ref-type="fig" rid="F1">Figs 7</xref><xref ref-type="fig" rid="F2">12</xref><xref ref-type="fig" rid="F5">22</xref><xref ref-type="fig" rid="F5">28</xref><xref ref-type="fig" rid="F7">35</xref><xref ref-type="fig" rid="F8">36, 42</xref></tp:nomenclature><tp:treatment-sec sec-type="Description"><title>Description.</title><p>Body (<xref ref-type="fig" rid="F2">Fig. 12</xref>) flat, 8.5–9.6 mm in length. Dorsum rather dull due to a sharp microsculpture, with strong sericeous luster on elytra; head and pronotum dark brown to almost black, elytral dark pattern (<xref ref-type="fig" rid="F1">Fig. 7</xref>) dark brown to black posteriorly while increasingly pale both forwards and outwards, thus being barely darker anteriorly than PHS and side border. Elytral color pattern as in <italic><tp:taxon-name>Taridius ornatus</tp:taxon-name></italic> in general, with PHS a little smaller and interval 9 mostly pale. Ventral surface same colored.<!--PageBreak-->
                    </p><p>Eyes rather small, genae long and distinctly projecting at eye back margin, head broadest level to about 1/3 eye tubercle length; two, long, frontal carinae on each side, an additional, internal, mostly very short, occasionally well-developed, carina present before eyes, sometimes another, external, very fine and short one traceable. Vertex flattened, neck-constriction indistinct or almost so.</p><p>Pronotum 1.23–1.32 (mean 1.26, n=8) times as wide as head, 1.3–1.41 (mean 1.35) times as wide as long, base nearly straight, with lateral parts rather strongly oblique and rounded, sides posteriorly subsinuate to straight, hind angles mostly rounded off or barely traceable at posterolateral setigerous pore. Front transverse impression obsolete, basal transverse impression shallow to moderately deep, basal foveae each reduced to a deep pit at its bottom close to basal border, the latter shallower or subinterrupted at middle. Anterior border interrupted medially. Paralateral line shallow but traceable in basal three fourths, starting from basal pit. Rugosities fairly dense but not very sharp, denser over entire area outside paralateral line. Punctation absent but very sparse minute punctures.</p><p>Wingless. Elytra flat, mostly reversely ovate, broadest behind middle, 1.38–1.43 (mean 1.4) times as long as wide, 1.52–1.62 (mean 1.58) times as wide as pronotum; with a highly obtuse, almost indistinct humeral angle opposite or just inside stria 7. Striae impunctate, even intervals flat, odd ones mostly slightly convex in basal third or half and often also a little narrower than even. Last abdominal sternite bisetose along apical margin in both sexes.</p><p>Penis (<xref ref-type="fig" rid="F5">Figs 22</xref>, <xref ref-type="fig" rid="F6">28</xref>) regularly convex on right side, apical lamella long, parallel-sided, with a widely rounded tip forming a small capitulum in lateral view. Female gonosubcoxite IX stout, gonocoxite narrow, curved just before apex, dorsal ensiform seta small but distinct in ventral view (<xref ref-type="fig" rid="F8">Fig. 42</xref>).
                    </p></tp:treatment-sec><tp:treatment-sec sec-type="Diagnosis"><title>Diagnosis.</title><p>The present species is easily recognizable due to a particular combination of large size, flat, wide and wingless body, dull dorsum, an extensive but rather pale dark pattern on the elytra, etc.</p></tp:treatment-sec><tp:treatment-sec sec-type="Material"><title>Material.</title><p>Holotype ♂: “S[outh] Vietnam, Lam Dong Prov. / Bi Doup – Nui Ba [Nature] Reserve / <named-content xmlns:xlink="http://www.w3.org/1999/xlink" content-type="dwc:verbatimCoordinates" xlink:type="simple">12°07'N, 108°39'20"E</named-content> / Bi Doup Mt., N. slope / h = 1700–1900 m [asl], 12.IV.2008, leg. D Fedorenko”. Paratypes, 3 ♂♂ and 4 ♀♀, taken together with holotype, as well as 16. and 19–22.IV.2008.
                    </p></tp:treatment-sec><tp:treatment-sec sec-type="Geographic distribution"><title>Geographic distribution.</title><p>Known from type locality only.</p></tp:treatment-sec><tp:treatment-sec><!--Section generated to contain objects referenced in tp:taxon-treatment.--><fig id="F1" position="float" orientation="portrait"><label>Figures 1–10.</label><caption><p>Genus <italic><tp:taxon-name>Taridius</tp:taxon-name></italic>, elytral pattern: <italic><tp:taxon-name>Taridius fasciatus</tp:taxon-name></italic> sp. n. (<bold>1, 2</bold>), <italic><tp:taxon-name>Taridius abdominalis</tp:taxon-name></italic> sp. n. (<bold>3, 4</bold>), <italic><tp:taxon-name>Taridius sabahensis</tp:taxon-name></italic> (<bold>5</bold>), <italic><tp:taxon-name>Taridius ornatus</tp:taxon-name></italic> sp. n. (<bold>6</bold>), <italic><tp:taxon-name>Taridius piceus</tp:taxon-name></italic> sp. n. (<bold>7</bold>), <italic><tp:taxon-name>Taridius disjunctus</tp:taxon-name></italic> sp. n. (<bold>8</bold>), <italic><tp:taxon-name>Taridius wrasei</tp:taxon-name></italic> (<bold>9</bold>), <italic><tp:taxon-name>Taridius coriaceus</tp:taxon-name></italic> sp. n. (<bold>10</bold>).</p></caption><graphic xmlns:xlink="http://www.w3.org/1999/xlink" xlink:href="ZooKeys-244-067-g001.jpg" position="float" orientation="portrait" xlink:type="simple"/></fig><fig id="F2" position="float" orientation="portrait"><label>Figures 11–12.</label><caption><p><italic><tp:taxon-name>Taridius ornatus</tp:taxon-name></italic> sp. n. (<bold>11</bold>) and <italic><tp:taxon-name>Taridius piceus</tp:taxon-name></italic> sp. n. (<bold>12</bold>), habitus.</p></caption><graphic xmlns:xlink="http://www.w3.org/1999/xlink" xlink:href="ZooKeys-244-067-g002.jpg" position="float" orientation="portrait" xlink:type="simple"/></fig><fig id="F5" position="float" orientation="portrait"><label>Figures 17–22.</label><caption><p>Genus <italic><tp:taxon-name>Taridius</tp:taxon-name></italic>, penis, left lateral aspect: <italic><tp:taxon-name>Taridius fasciatus</tp:taxon-name></italic> sp. n. (<bold>17</bold>), <italic><tp:taxon-name>Taridius abdominalis</tp:taxon-name></italic> sp. n. (<bold>18</bold>), <italic><tp:taxon-name>Taridius wrasei</tp:taxon-name></italic> (<bold>19</bold>), <italic><tp:taxon-name>Taridius ornatus</tp:taxon-name></italic> sp. n. (<bold>20</bold>), <italic><tp:taxon-name>Taridius disjunctus</tp:taxon-name></italic> sp. n. (<bold>21</bold>), <italic><tp:taxon-name>Taridius piceus</tp:taxon-name></italic> sp. n. (<bold>22</bold>); scale bar = 0.5 mm.</p></caption><graphic xmlns:xlink="http://www.w3.org/1999/xlink" xlink:href="ZooKeys-244-067-g005.jpg" position="float" orientation="portrait" xlink:type="simple"/></fig><fig id="F7" position="float" orientation="portrait"><label>Figures 29–38.</label><caption><p>Genus <italic><tp:taxon-name>Taridius</tp:taxon-name></italic>, right (<bold>29, 31, 33, 35, 37</bold>) and left (<bold>30, 32, 34, 36, 38</bold>) parameres: <italic><tp:taxon-name>Taridius abdominalis</tp:taxon-name></italic> sp. n. (<bold>29, 30</bold>), <italic><tp:taxon-name>Taridius fasciatus</tp:taxon-name></italic> sp. n. (<bold>31 a, b, 32</bold>), <italic><tp:taxon-name>Taridius wrasei</tp:taxon-name></italic> (<bold>33, 34</bold>), <italic><tp:taxon-name>Taridius piceus</tp:taxon-name></italic> sp. n. (<bold>35, 36 a, b</bold>), <italic><tp:taxon-name>Taridius ornatus</tp:taxon-name></italic> sp. n. (<bold>37, 38</bold>); scale bar = 0.3 mm.</p></caption><graphic xmlns:xlink="http://www.w3.org/1999/xlink" xlink:href="ZooKeys-244-067-g007.jpg" position="float" orientation="portrait" xlink:type="simple"/></fig><fig id="F8" position="float" orientation="portrait"><label>Figures 39–46.</label><caption><p>Genus <italic><tp:taxon-name>Taridius</tp:taxon-name></italic>, female left gonocoxite &amp; gonosubcoxite IX, ventral aspect: <italic><tp:taxon-name>Taridius disjunctus</tp:taxon-name></italic> sp. n. (<bold>39</bold>), <italic><tp:taxon-name>Taridius wrasei</tp:taxon-name></italic> (<bold>40</bold>), <italic><tp:taxon-name>Taridius sabahensis</tp:taxon-name></italic> (<bold>41</bold>), <italic><tp:taxon-name>Taridius piceus</tp:taxon-name></italic> sp. n. (<bold>42</bold>), <italic><tp:taxon-name>Taridius ornatus</tp:taxon-name></italic> sp. n. (<bold>43</bold>), <italic><tp:taxon-name>Taridius fasciatus</tp:taxon-name></italic> sp. n. (<bold>44</bold>), <italic><tp:taxon-name>Taridius abdominalis</tp:taxon-name></italic> sp. n. (<bold>45</bold>), <italic><tp:taxon-name>Taridius coriaceus</tp:taxon-name></italic> sp. n. (<bold>46</bold>); scale bar = 0.3 mm.</p></caption><graphic xmlns:xlink="http://www.w3.org/1999/xlink" xlink:href="ZooKeys-244-067-g008.jpg" position="float" orientation="portrait" xlink:type="simple"/></fig><fig id="F6" position="float" orientation="portrait"><label>Figures 23–28.</label><caption><p>Genus <italic><tp:taxon-name>Taridius</tp:taxon-name></italic>, penis, ventral aspect: <italic><tp:taxon-name>Taridius fasciatus</tp:taxon-name></italic> sp. n. (<bold>23a</bold>), <italic><tp:taxon-name>Taridius abdominalis</tp:taxon-name></italic> sp. n. (<bold>24a</bold>), <italic><tp:taxon-name>Taridius wrasei</tp:taxon-name></italic> (<bold>25a</bold>), <italic><tp:taxon-name>Taridius ornatus</tp:taxon-name></italic> sp. n. (<bold>26</bold>), <italic><tp:taxon-name>Taridius disjunctus</tp:taxon-name></italic> sp. n. (<bold>27</bold>), <italic><tp:taxon-name>Taridius piceus</tp:taxon-name></italic> sp. n. (<bold>28</bold>); variations of penial apex (<bold>b</bold>); scale bar = 0.5 mm.</p></caption><graphic xmlns:xlink="http://www.w3.org/1999/xlink" xlink:href="ZooKeys-244-067-g006.jpg" position="float" orientation="portrait" xlink:type="simple"/></fig></tp:treatment-sec></tp:taxon-treatment>
