# Supplementary material for: Notes on the genus Taridius Chaudoir, 1875 (Coleoptera, Carabidae, Lebiini), with descriptions of six new species from Vietnam
Source: Zookeys. 2012 Nov 26;(244):67–89. doi: 10.3897/zookeys.244.3836 (PMC3520104; doi:10.3897/zookeys.244.3836)
Supplement: XML Treatment for Taridius fasciatus [file zookeys.244.3836-treatment4.xml]

<!DOCTYPE tp:taxon-treatment
  PUBLIC "-//TaxonX//DTD Taxonomic Treatment Publishing DTD v0 20100105//EN" "tax-treatment-NSO.dtd">
<tp:taxon-treatment xmlns:tp="http://www.plazi.org/taxpub"><tp:treatment-meta><mixed-citation publication-type="journal"><person-group><name><surname>Fedorenko</surname><given-names>Dmitri N.</given-names></name></person-group><article-title>Notes on the genus 
                    <italic>Taridius</italic> Chaudoir, 1875 (Coleoptera, Carabidae, Lebiini), with descriptions of six new species from Vietnam
                </article-title><source>Zookeys</source><day>26</day><month>11</month><year>2012</year><volume>2012</volume><issue>244</issue><fpage>67</fpage><lpage>89</lpage><pub-id pub-id-type="doi">10.3897/zookeys.244.3836</pub-id></mixed-citation></tp:treatment-meta><tp:nomenclature><label>3.</label><tp:taxon-name>
                        <tp:taxon-name-part taxon-name-part-type="genus">Taridius</tp:taxon-name-part>
                        <tp:taxon-name-part taxon-name-part-type="species">fasciatus</tp:taxon-name-part>
                    <object-id xmlns:xlink="http://www.w3.org/1999/xlink" xlink:type="simple">urn:lsid:zoobank.org:act:6B8F05A4-C0CF-47E1-A53B-FEC20252C2B2</object-id>
								<object-id xmlns:xlink="http://www.w3.org/1999/xlink" xlink:type="simple">http://species-id.net/wiki/Taridius_fasciatus</object-id>
								</tp:taxon-name><tp:taxon-authority>Fedorenko</tp:taxon-authority><tp:taxon-status xmlns:xlink="http://www.w3.org/1999/xlink" xlink:type="simple">sp. n.</tp:taxon-status><xref ref-type="fig" rid="F1">Figs 1, 2</xref><xref ref-type="fig" rid="F3">13</xref><xref ref-type="fig" rid="F5">17</xref><xref ref-type="fig" rid="F6">23</xref><xref ref-type="fig" rid="F7">31, 32</xref><xref ref-type="fig" rid="F8">44</xref></tp:nomenclature><tp:treatment-sec sec-type="Description"><title>Description.</title><p>Body (<xref ref-type="fig" rid="F3">Fig. 13</xref>) subconvex and small, 6.6–7.5 mm long. Dorsum black and shining, except for elytra. Pronotal pale pattern rather extensive along anterior and posterior margins. Elytral pale pattern (<xref ref-type="fig" rid="F1">Figs 1, 2</xref>) fairly extensive as well, dark pattern entire, DMF moderately and subequally wide throughout, extended to interval 9 anteriorly and 8 posteriorly, with both front and back margins flexuose; its forward <!--PageBreak-->extension along side margin (conformable to DLS) occupying intervals 8 and 9; DSS rounded laterally, on intervals 1 to 5 before while on 1 to 4 behind, mostly angulate posterolaterally, with a straight or concave back margin; one to two inner intervals involved in DSF, often one anteriorly and two just before DMF. PHS entire, PHSi about 1/2 its length posterior to PHSe, the latter extended to interval 7 at humerus. Sometimes PHSe very narrowly separated from PHSi or surpassing it, in the latter case DMF constricted in interval 6. PAS front margin oblique. Ventral surface colored as in previous two species. Microsculpture sharp on elytra, absent from or almost invisible on head, extremely fine on pronotum and obsolete either before its middle or over greater part of disc, posterolateral region excluded; microsculpture a little sharper in female as being very superficial but traceable over head and/or pronotum.
                    </p><p>Eyes large and convex, together with genae almost semicircular in outline; frons with 4–5, more often four, carinae on each side, outer ones long, inner not surpassing anterior supraorbital seta; sometimes carinae unilaterally amplified in number to six,<!--PageBreak--> irregular, or, otherwise, reduced to three, long ones. Vertex almost flat, neck-constriction barely traceable.</p><p>Pronotum 1.19–1.28 (mean 1.25, n=8) times as wide as head, 1.34–1.42 (mean 1.38) times as wide as long, basal margin slightly convex backwards or its almost straight medial part slightly produced, with lateral parts oblique towards and a little rounded at hind angles; anterior margin weakly sinuate, sides subsinuate to straight in basal half, mostly very shortly sinuate just before base, hind angles obtuse or very so, sharp to nearly indistinct. Front transverse impression obliterate, basal transverse impression shallow to moderately deep medially and deeper laterally, thus adjoining or forming a small, more or less deep, transverse pit at bottom of an almost reduced basal fovea, a very fine paralateral line traceable in basal third only. Basal border entire, anterior border very narrow, interrupted at middle. Rugosities rather dense and sharp, especially so posterolaterally, sparser and shallower in the middle of disc. Only reflexed side margin with large, sparse and shallow punctures combined with shorter rugosities.</p><p>Elytra flat, oblong-oval to reversely subovate, 1.44–1.57 (mean 1.51) times as long as wide, 1.57–1.71 (mean 1.63) times as wide as pronotum. Striae indistinctly crenulate, intervals subequally wide, flat or barely convex. Last abdominal sternite bisetose along apical margin in both sexes.</p><p>Penis as in <xref ref-type="fig" rid="F5">Figs 17</xref> and <xref ref-type="fig" rid="F6">23</xref>, its apical lamella subtriangular, more or less widely rounded at tip, the latter slightly curved upwards in lateral view. Female gonocoxite IX (<xref ref-type="fig" rid="F8">Fig. 44</xref>) same as in <italic><tp:taxon-name>Taridius ornatus</tp:taxon-name></italic> sp. n.
                    </p></tp:treatment-sec><tp:treatment-sec sec-type="Diagnosis"><title>Diagnosis.</title><p>This insect is very similar to <italic><tp:taxon-name>Taridius vietnamensis</tp:taxon-name></italic> and <italic><tp:taxon-name>Taridius ornatus</tp:taxon-name></italic> sp. n., differing from both in the smaller body size and the dorsal microsculpture which is never totally absent from the pronotum. As compared to <italic><tp:taxon-name>Taridius vietnamensis</tp:taxon-name></italic>, the explanate side margin of the pronotum is narrower and less strongly reflexed, with a sharper side gutter, as well as the frontal carinae on each side are four or five instead of three.
                    </p><p>Variability. Two additional specimens from higher altitudes (see below) are distinctive in a slightly larger body size and a posteriorly deeper side gutter of the pronotum due to its more strongly reflexed side margin. Furthermore, the male from Thailand shows the pronotum with transverse rugosities denser over the disc, especially along sides, a densely punctate side margin and almost straight lateral parts of the base, as well as the frontal carinae being still more numerous, six or seven, before. Besides this, the apical lamella of the penis is barely curved upwards in lateral view. Yet the endophallus is the same, implying that the differences are intraspecific, subspecific at best.</p></tp:treatment-sec><tp:treatment-sec sec-type="Material"><title>Material.</title><p>Holotype ♂: “Vietnam, Binh Phuoc Prov. / Bu Gia Map Nat[ional] Park / <named-content xmlns:xlink="http://www.w3.org/1999/xlink" content-type="dwc:verbatimCoordinates" xlink:type="simple">12°11'37"N, 107°12'21"E</named-content> / h = 540 m [asl] / at light, 15.IV.2009, leg. D Fedorenko”. Paratypes, 20 ♂♂, 19 ♀♀, same data or 17–24. IV.2009.
                    </p><p>Additional material: ♀ (MPSU), S-Vietnam, Dak Lak Prov., 75 km N of Phan Tiet, env. Gia Bac, h = 1100 m [asl], 18.IV.2007, leg. P Oudovichenko; ♂ (Collection of P. Bulirsch, Praha), Thailand, Mae Hong Son prov., Kiwlomm-pass near Soppong, 23.6.–2.7.2002, alt. 1400±50 m, WGS 84: <named-content xmlns:xlink="http://www.w3.org/1999/xlink" content-type="dwc:verbatimCoordinates" xlink:type="simple">19°26'N, 098°19'E</named-content>, lgt. Fouquè R. + H. &amp; Kožich J.
                    </p></tp:treatment-sec><tp:treatment-sec sec-type="Geographic distribution"><title>Geographic distribution.</title><p>S-Vietnam (Lam Dong and Dak Lak provinces), Thailand.</p></tp:treatment-sec><tp:treatment-sec><!--Section generated to contain objects referenced in tp:taxon-treatment.--><fig id="F1" position="float" orientation="portrait"><label>Figures 1–10.</label><caption><p>Genus <italic><tp:taxon-name>Taridius</tp:taxon-name></italic>, elytral pattern: <italic><tp:taxon-name>Taridius fasciatus</tp:taxon-name></italic> sp. n. (<bold>1, 2</bold>), <italic><tp:taxon-name>Taridius abdominalis</tp:taxon-name></italic> sp. n. (<bold>3, 4</bold>), <italic><tp:taxon-name>Taridius sabahensis</tp:taxon-name></italic> (<bold>5</bold>), <italic><tp:taxon-name>Taridius ornatus</tp:taxon-name></italic> sp. n. (<bold>6</bold>), <italic><tp:taxon-name>Taridius piceus</tp:taxon-name></italic> sp. n. (<bold>7</bold>), <italic><tp:taxon-name>Taridius disjunctus</tp:taxon-name></italic> sp. n. (<bold>8</bold>), <italic><tp:taxon-name>Taridius wrasei</tp:taxon-name></italic> (<bold>9</bold>), <italic><tp:taxon-name>Taridius coriaceus</tp:taxon-name></italic> sp. n. (<bold>10</bold>).</p></caption><graphic xmlns:xlink="http://www.w3.org/1999/xlink" xlink:href="ZooKeys-244-067-g001.jpg" position="float" orientation="portrait" xlink:type="simple"/></fig><fig id="F3" position="float" orientation="portrait"><label>Figures 13–14.</label><caption><p><italic><tp:taxon-name>Taridius fasciatus</tp:taxon-name></italic> sp. n. (<bold>13</bold>) and <italic><tp:taxon-name>Taridius abdominalis</tp:taxon-name></italic> sp. n. (<bold>14</bold>), habitus.</p></caption><graphic xmlns:xlink="http://www.w3.org/1999/xlink" xlink:href="ZooKeys-244-067-g003.jpg" position="float" orientation="portrait" xlink:type="simple"/></fig><fig id="F5" position="float" orientation="portrait"><label>Figures 17–22.</label><caption><p>Genus <italic><tp:taxon-name>Taridius</tp:taxon-name></italic>, penis, left lateral aspect: <italic><tp:taxon-name>Taridius fasciatus</tp:taxon-name></italic> sp. n. (<bold>17</bold>), <italic><tp:taxon-name>Taridius abdominalis</tp:taxon-name></italic> sp. n. (<bold>18</bold>), <italic><tp:taxon-name>Taridius wrasei</tp:taxon-name></italic> (<bold>19</bold>), <italic><tp:taxon-name>Taridius ornatus</tp:taxon-name></italic> sp. n. (<bold>20</bold>), <italic><tp:taxon-name>Taridius disjunctus</tp:taxon-name></italic> sp. n. (<bold>21</bold>), <italic><tp:taxon-name>Taridius piceus</tp:taxon-name></italic> sp. n. (<bold>22</bold>); scale bar = 0.5 mm.</p></caption><graphic xmlns:xlink="http://www.w3.org/1999/xlink" xlink:href="ZooKeys-244-067-g005.jpg" position="float" orientation="portrait" xlink:type="simple"/></fig><fig id="F6" position="float" orientation="portrait"><label>Figures 23–28.</label><caption><p>Genus <italic><tp:taxon-name>Taridius</tp:taxon-name></italic>, penis, ventral aspect: <italic><tp:taxon-name>Taridius fasciatus</tp:taxon-name></italic> sp. n. (<bold>23a</bold>), <italic><tp:taxon-name>Taridius abdominalis</tp:taxon-name></italic> sp. n. (<bold>24a</bold>), <italic><tp:taxon-name>Taridius wrasei</tp:taxon-name></italic> (<bold>25a</bold>), <italic><tp:taxon-name>Taridius ornatus</tp:taxon-name></italic> sp. n. (<bold>26</bold>), <italic><tp:taxon-name>Taridius disjunctus</tp:taxon-name></italic> sp. n. (<bold>27</bold>), <italic><tp:taxon-name>Taridius piceus</tp:taxon-name></italic> sp. n. (<bold>28</bold>); variations of penial apex (<bold>b</bold>); scale bar = 0.5 mm.</p></caption><graphic xmlns:xlink="http://www.w3.org/1999/xlink" xlink:href="ZooKeys-244-067-g006.jpg" position="float" orientation="portrait" xlink:type="simple"/></fig><fig id="F7" position="float" orientation="portrait"><label>Figures 29–38.</label><caption><p>Genus <italic><tp:taxon-name>Taridius</tp:taxon-name></italic>, right (<bold>29, 31, 33, 35, 37</bold>) and left (<bold>30, 32, 34, 36, 38</bold>) parameres: <italic><tp:taxon-name>Taridius abdominalis</tp:taxon-name></italic> sp. n. (<bold>29, 30</bold>), <italic><tp:taxon-name>Taridius fasciatus</tp:taxon-name></italic> sp. n. (<bold>31 a, b, 32</bold>), <italic><tp:taxon-name>Taridius wrasei</tp:taxon-name></italic> (<bold>33, 34</bold>), <italic><tp:taxon-name>Taridius piceus</tp:taxon-name></italic> sp. n. (<bold>35, 36 a, b</bold>), <italic><tp:taxon-name>Taridius ornatus</tp:taxon-name></italic> sp. n. (<bold>37, 38</bold>); scale bar = 0.3 mm.</p></caption><graphic xmlns:xlink="http://www.w3.org/1999/xlink" xlink:href="ZooKeys-244-067-g007.jpg" position="float" orientation="portrait" xlink:type="simple"/></fig><fig id="F8" position="float" orientation="portrait"><label>Figures 39–46.</label><caption><p>Genus <italic><tp:taxon-name>Taridius</tp:taxon-name></italic>, female left gonocoxite &amp; gonosubcoxite IX, ventral aspect: <italic><tp:taxon-name>Taridius disjunctus</tp:taxon-name></italic> sp. n. (<bold>39</bold>), <italic><tp:taxon-name>Taridius wrasei</tp:taxon-name></italic> (<bold>40</bold>), <italic><tp:taxon-name>Taridius sabahensis</tp:taxon-name></italic> (<bold>41</bold>), <italic><tp:taxon-name>Taridius piceus</tp:taxon-name></italic> sp. n. (<bold>42</bold>), <italic><tp:taxon-name>Taridius ornatus</tp:taxon-name></italic> sp. n. (<bold>43</bold>), <italic><tp:taxon-name>Taridius fasciatus</tp:taxon-name></italic> sp. n. (<bold>44</bold>), <italic><tp:taxon-name>Taridius abdominalis</tp:taxon-name></italic> sp. n. (<bold>45</bold>), <italic><tp:taxon-name>Taridius coriaceus</tp:taxon-name></italic> sp. n. (<bold>46</bold>); scale bar = 0.3 mm.</p></caption><graphic xmlns:xlink="http://www.w3.org/1999/xlink" xlink:href="ZooKeys-244-067-g008.jpg" position="float" orientation="portrait" xlink:type="simple"/></fig></tp:treatment-sec></tp:taxon-treatment>
