# Supplementary material for: Notes on the genus Taridius Chaudoir, 1875 (Coleoptera, Carabidae, Lebiini), with descriptions of six new species from Vietnam
Source: Zookeys. 2012 Nov 26;(244):67–89. doi: 10.3897/zookeys.244.3836 (PMC3520104; doi:10.3897/zookeys.244.3836)
Supplement: XML Treatment for Taridius abdominalis [file zookeys.244.3836-treatment5.xml]

<!DOCTYPE tp:taxon-treatment
  PUBLIC "-//TaxonX//DTD Taxonomic Treatment Publishing DTD v0 20100105//EN" "tax-treatment-NSO.dtd">
<tp:taxon-treatment xmlns:tp="http://www.plazi.org/taxpub"><tp:treatment-meta><mixed-citation publication-type="journal"><person-group><name><surname>Fedorenko</surname><given-names>Dmitri N.</given-names></name></person-group><article-title>Notes on the genus 
                    <italic>Taridius</italic> Chaudoir, 1875 (Coleoptera, Carabidae, Lebiini), with descriptions of six new species from Vietnam
                </article-title><source>Zookeys</source><day>26</day><month>11</month><year>2012</year><volume>2012</volume><issue>244</issue><fpage>67</fpage><lpage>89</lpage><pub-id pub-id-type="doi">10.3897/zookeys.244.3836</pub-id></mixed-citation></tp:treatment-meta><tp:nomenclature><label>4.</label><tp:taxon-name>
                        <tp:taxon-name-part taxon-name-part-type="genus">Taridius</tp:taxon-name-part>
                        <tp:taxon-name-part taxon-name-part-type="species">abdominalis</tp:taxon-name-part>
                    <object-id xmlns:xlink="http://www.w3.org/1999/xlink" xlink:type="simple">urn:lsid:zoobank.org:act:ABE5E05A-AB7C-42B0-9FD9-9A25A93FE947</object-id>
								<object-id xmlns:xlink="http://www.w3.org/1999/xlink" xlink:type="simple">http://species-id.net/wiki/Taridius_abdominalis</object-id>
								</tp:taxon-name><tp:taxon-authority>Fedorenko</tp:taxon-authority><tp:taxon-status xmlns:xlink="http://www.w3.org/1999/xlink" xlink:type="simple">sp. n.</tp:taxon-status><xref ref-type="fig" rid="F1">Figs 3, 4</xref><xref ref-type="fig" rid="F3">14</xref><xref ref-type="fig" rid="F5">18</xref><xref ref-type="fig" rid="F6">24</xref><xref ref-type="fig" rid="F7">29, 30</xref><xref ref-type="fig" rid="F8">45</xref></tp:nomenclature><tp:treatment-sec sec-type="Description"><title>Description.</title><p>Very similar to the preceding species, except as follows: Body (<xref ref-type="fig" rid="F3">Fig. 14</xref>) on average a little larger, 7.2–7.4 mm in length. Elytral dark pattern as in <xref ref-type="fig" rid="F1">Figs 3 and 4</xref>, DSS with almost indistinct bronzed luster, PHSe long, its back margin level to or behind that of PHSi, DMF strongly constricted in interval 6; DSS rounded, occupying inner 4.5 intervals. Abdomen pale throughout but at sides; often also prosternum, meso- and metaventrites entirely pale. Microsculpture sharper, coarse on elytra, moderately deep over pronotum, superficial but traceable on head.
                    </p><p>Frontal lateral carinae mostly four or five, sometimes almost three due to inner carina strongly reduced from behind.</p><p>Pronotum 1.23–1.3 (mean 1.26, n=6) times as wide as head, hardly broader, 1.37–1.45 (mean 1.4) times as wide as long; basal margin regularly convex backwards, mostly poorly rounded at hind angles, sides a little or barely sinuate before base, hind angles obtuse but rather sharp. Anterior border interrupted in the middle. Rugosities less sharp. Punctation of base and reflexed side margin often moderately dense, punctures smaller and deeper.</p><p>Elytra, 1.5–1.52 times as long as wide, 1.55–1.63 (mean 1.58) times as wide as pronotum. Striae very finely punctate.</p><p>Penis (<xref ref-type="fig" rid="F6">Fig. 24</xref>) with very short apical lamella. Female gonocoxite IX almost same as in previous species (<xref ref-type="fig" rid="F8">Fig. 45</xref>).
                    </p></tp:treatment-sec><tp:treatment-sec sec-type="Diagnosis"><title>Diagnosis.</title><p>This species is distinctive among the others in the combination of elytral and ventral color patterns as described above, an almost entirely pale abdomen being found in no other species.</p></tp:treatment-sec><tp:treatment-sec sec-type="Material"><title>Material.</title><p>Holotype ♂: “Vietnam, Binh Phuoc Prov. / Bu Gia Map Nat[ional] Park / <named-content xmlns:xlink="http://www.w3.org/1999/xlink" content-type="dwc:verbatimCoordinates" xlink:type="simple">12°11'37"N, 107°12'21"E</named-content> / h = 540 m [asl] / at light, 17–24. IV.2009, leg. D Fedorenko”. Paratypes, ♂, 3 ♀♀, same data.
                    </p><p>Additional material: ♀, (SIEE): S-Vietnam, Dongnai Prov., Nam Cat Tien Natn. Park, <italic><tp:taxon-name>Dipterocarpus</tp:taxon-name></italic> forest, siefted from leaf-litter, 4.XII.2004, leg. A Anichkin.
                    </p></tp:treatment-sec><tp:treatment-sec sec-type="Geographic distribution"><title>Geographic distribution.</title><p>Known from but two localities as above.</p></tp:treatment-sec><tp:treatment-sec><!--Section generated to contain objects referenced in tp:taxon-treatment.--><fig id="F1" position="float" orientation="portrait"><label>Figures 1–10.</label><caption><p>Genus <italic><tp:taxon-name>Taridius</tp:taxon-name></italic>, elytral pattern: <italic><tp:taxon-name>Taridius fasciatus</tp:taxon-name></italic> sp. n. (<bold>1, 2</bold>), <italic><tp:taxon-name>Taridius abdominalis</tp:taxon-name></italic> sp. n. (<bold>3, 4</bold>), <italic><tp:taxon-name>Taridius sabahensis</tp:taxon-name></italic> (<bold>5</bold>), <italic><tp:taxon-name>Taridius ornatus</tp:taxon-name></italic> sp. n. (<bold>6</bold>), <italic><tp:taxon-name>Taridius piceus</tp:taxon-name></italic> sp. n. (<bold>7</bold>), <italic><tp:taxon-name>Taridius disjunctus</tp:taxon-name></italic> sp. n. (<bold>8</bold>), <italic><tp:taxon-name>Taridius wrasei</tp:taxon-name></italic> (<bold>9</bold>), <italic><tp:taxon-name>Taridius coriaceus</tp:taxon-name></italic> sp. n. (<bold>10</bold>).</p></caption><graphic xmlns:xlink="http://www.w3.org/1999/xlink" xlink:href="ZooKeys-244-067-g001.jpg" position="float" orientation="portrait" xlink:type="simple"/></fig><fig id="F3" position="float" orientation="portrait"><label>Figures 13–14.</label><caption><p><italic><tp:taxon-name>Taridius fasciatus</tp:taxon-name></italic> sp. n. (<bold>13</bold>) and <italic><tp:taxon-name>Taridius abdominalis</tp:taxon-name></italic> sp. n. (<bold>14</bold>), habitus.</p></caption><graphic xmlns:xlink="http://www.w3.org/1999/xlink" xlink:href="ZooKeys-244-067-g003.jpg" position="float" orientation="portrait" xlink:type="simple"/></fig><fig id="F5" position="float" orientation="portrait"><label>Figures 17–22.</label><caption><p>Genus <italic><tp:taxon-name>Taridius</tp:taxon-name></italic>, penis, left lateral aspect: <italic><tp:taxon-name>Taridius fasciatus</tp:taxon-name></italic> sp. n. (<bold>17</bold>), <italic><tp:taxon-name>Taridius abdominalis</tp:taxon-name></italic> sp. n. (<bold>18</bold>), <italic><tp:taxon-name>Taridius wrasei</tp:taxon-name></italic> (<bold>19</bold>), <italic><tp:taxon-name>Taridius ornatus</tp:taxon-name></italic> sp. n. (<bold>20</bold>), <italic><tp:taxon-name>Taridius disjunctus</tp:taxon-name></italic> sp. n. (<bold>21</bold>), <italic><tp:taxon-name>Taridius piceus</tp:taxon-name></italic> sp. n. (<bold>22</bold>); scale bar = 0.5 mm.</p></caption><graphic xmlns:xlink="http://www.w3.org/1999/xlink" xlink:href="ZooKeys-244-067-g005.jpg" position="float" orientation="portrait" xlink:type="simple"/></fig><fig id="F6" position="float" orientation="portrait"><label>Figures 23–28.</label><caption><p>Genus <italic><tp:taxon-name>Taridius</tp:taxon-name></italic>, penis, ventral aspect: <italic><tp:taxon-name>Taridius fasciatus</tp:taxon-name></italic> sp. n. (<bold>23a</bold>), <italic><tp:taxon-name>Taridius abdominalis</tp:taxon-name></italic> sp. n. (<bold>24a</bold>), <italic><tp:taxon-name>Taridius wrasei</tp:taxon-name></italic> (<bold>25a</bold>), <italic><tp:taxon-name>Taridius ornatus</tp:taxon-name></italic> sp. n. (<bold>26</bold>), <italic><tp:taxon-name>Taridius disjunctus</tp:taxon-name></italic> sp. n. (<bold>27</bold>), <italic><tp:taxon-name>Taridius piceus</tp:taxon-name></italic> sp. n. (<bold>28</bold>); variations of penial apex (<bold>b</bold>); scale bar = 0.5 mm.</p></caption><graphic xmlns:xlink="http://www.w3.org/1999/xlink" xlink:href="ZooKeys-244-067-g006.jpg" position="float" orientation="portrait" xlink:type="simple"/></fig><fig id="F7" position="float" orientation="portrait"><label>Figures 29–38.</label><caption><p>Genus <italic><tp:taxon-name>Taridius</tp:taxon-name></italic>, right (<bold>29, 31, 33, 35, 37</bold>) and left (<bold>30, 32, 34, 36, 38</bold>) parameres: <italic><tp:taxon-name>Taridius abdominalis</tp:taxon-name></italic> sp. n. (<bold>29, 30</bold>), <italic><tp:taxon-name>Taridius fasciatus</tp:taxon-name></italic> sp. n. (<bold>31 a, b, 32</bold>), <italic><tp:taxon-name>Taridius wrasei</tp:taxon-name></italic> (<bold>33, 34</bold>), <italic><tp:taxon-name>Taridius piceus</tp:taxon-name></italic> sp. n. (<bold>35, 36 a, b</bold>), <italic><tp:taxon-name>Taridius ornatus</tp:taxon-name></italic> sp. n. (<bold>37, 38</bold>); scale bar = 0.3 mm.</p></caption><graphic xmlns:xlink="http://www.w3.org/1999/xlink" xlink:href="ZooKeys-244-067-g007.jpg" position="float" orientation="portrait" xlink:type="simple"/></fig><fig id="F8" position="float" orientation="portrait"><label>Figures 39–46.</label><caption><p>Genus <italic><tp:taxon-name>Taridius</tp:taxon-name></italic>, female left gonocoxite &amp; gonosubcoxite IX, ventral aspect: <italic><tp:taxon-name>Taridius disjunctus</tp:taxon-name></italic> sp. n. (<bold>39</bold>), <italic><tp:taxon-name>Taridius wrasei</tp:taxon-name></italic> (<bold>40</bold>), <italic><tp:taxon-name>Taridius sabahensis</tp:taxon-name></italic> (<bold>41</bold>), <italic><tp:taxon-name>Taridius piceus</tp:taxon-name></italic> sp. n. (<bold>42</bold>), <italic><tp:taxon-name>Taridius ornatus</tp:taxon-name></italic> sp. n. (<bold>43</bold>), <italic><tp:taxon-name>Taridius fasciatus</tp:taxon-name></italic> sp. n. (<bold>44</bold>), <italic><tp:taxon-name>Taridius abdominalis</tp:taxon-name></italic> sp. n. (<bold>45</bold>), <italic><tp:taxon-name>Taridius coriaceus</tp:taxon-name></italic> sp. n. (<bold>46</bold>); scale bar = 0.3 mm.</p></caption><graphic xmlns:xlink="http://www.w3.org/1999/xlink" xlink:href="ZooKeys-244-067-g008.jpg" position="float" orientation="portrait" xlink:type="simple"/></fig></tp:treatment-sec></tp:taxon-treatment>
