# Supplementary material for: Notes on the genus Taridius Chaudoir, 1875 (Coleoptera, Carabidae, Lebiini), with descriptions of six new species from Vietnam
Source: Zookeys. 2012 Nov 26;(244):67–89. doi: 10.3897/zookeys.244.3836 (PMC3520104; doi:10.3897/zookeys.244.3836)
Supplement: XML Treatment for Taridius sabahensis [file zookeys.244.3836-treatment6.xml]

<!DOCTYPE tp:taxon-treatment
  PUBLIC "-//TaxonX//DTD Taxonomic Treatment Publishing DTD v0 20100105//EN" "tax-treatment-NSO.dtd">
<tp:taxon-treatment xmlns:tp="http://www.plazi.org/taxpub"><tp:treatment-meta><mixed-citation publication-type="journal"><person-group><name><surname>Fedorenko</surname><given-names>Dmitri N.</given-names></name></person-group><article-title>Notes on the genus 
                    <italic>Taridius</italic> Chaudoir, 1875 (Coleoptera, Carabidae, Lebiini), with descriptions of six new species from Vietnam
                </article-title><source>Zookeys</source><day>26</day><month>11</month><year>2012</year><volume>2012</volume><issue>244</issue><fpage>67</fpage><lpage>89</lpage><pub-id pub-id-type="doi">10.3897/zookeys.244.3836</pub-id></mixed-citation></tp:treatment-meta><tp:nomenclature><label>5.</label><tp:taxon-name>
                        <tp:taxon-name-part taxon-name-part-type="genus">Taridius</tp:taxon-name-part>
                        <tp:taxon-name-part taxon-name-part-type="species">sabahensis</tp:taxon-name-part>
                    <object-id xmlns:xlink="http://www.w3.org/1999/xlink" xlink:type="simple">http://species-id.net/wiki/Taridius_sabahensis</object-id>
								</tp:taxon-name><tp:taxon-authority>(Kirschenhofer, 2003)</tp:taxon-authority><xref ref-type="fig" rid="F1">Figs 5</xref><xref ref-type="fig" rid="F8">41</xref><tp:nomenclature-citation-list><tp:nomenclature-citation><tp:taxon-name>Taridius sabahensis</tp:taxon-name><comment> Kirschenhofer, 2003: 9 (<italic><tp:taxon-name>Perseus</tp:taxon-name></italic>; Sabah, Borneo).</comment></tp:nomenclature-citation></tp:nomenclature-citation-list></tp:nomenclature><tp:treatment-sec sec-type="Description"><title>Description.</title><p>Body subconvex, 8.5–9 mm long. Dorsum black, moderately shining. Elytral dark pattern (<xref ref-type="fig" rid="F1">Fig. 5</xref>) entire, but for a small and vague posthumeral stroke<!--PageBreak--> separated from DLS; DSS subrectangular, expanded onto interval 5 anteriorly and 4 posteriorly, with almost straight back margin, DSF running on interval 1 and barely expanded onto 2nd, DMF constricted on intervals 3 and 6, black color on 6th about two thirds longer than on 3rd, DLS occupying intervals 7 and 8 medially while only 8th anteriorly, terminating a fourth from base and two fifth from apex. Underside colored same as in <italic><tp:taxon-name>Taridius ornatus</tp:taxon-name></italic>. Microsculpture sharp on elytra, moderately sharp over pronotum, less conspicuous on head, very superficial on neck.
                    </p><p>Eyes together with fairly long genae rather large, semicircular in outline; four fairly long frontal carinae present. Vertex slightly convex, neck-constriction very weak.</p><p>Pronotum 1.36–1.37 times as wide as head, 1.45–1.47 times as wide as long, basal margin a little convex backwards medially, lateral parts very slightly before, oblique forwards and increasingly curved outwards; sides barely sinuate before base, hind angles highly obtuse and almost indistinct; reflexed side margin widely explanate. Front transverse impression obliterate, basal transverse impression rather shallow, basal foveae large but nearly indistinct, each with a small oblique pit at bottom, paralateral line almost indistinct. Basal border entire, anterior border interrupted medially. Disc smooth with very sparse and weak transverse rugosities, very sparse punctures traceable only in basal foveae and close to side gutter just before them.</p><p>Elytra rather convex, 1.48–1.51 times as long as wide, 1.44–1.48 times as wide as pronotum, apices truncate and a little obtuse. Striae almost indistinctly crenulate, intervals subequally wide and flat. Last abdominal sternite bisetose in female.</p><p>Female gonocoxite IX narrow, ensiform setae moderately developed, dorsal seta distinct in ventral view (<xref ref-type="fig" rid="F8">Fig. 41</xref>)
                    </p></tp:treatment-sec><tp:treatment-sec sec-type="Material"><title>Material.</title><p>♀ (MPSU), E-Malaysia, Sabah, Mt. Kinabalu, Natn. Park, 1700 m asl, 16-30.07.2002, leg. Kurbatov &amp; Zimina.</p></tp:treatment-sec><tp:treatment-sec sec-type="Geographic distribution"><title>Geographic distribution.</title><p>Known from a few localities in Sabah (<xref ref-type="bibr" rid="B8">Kirschenhofer 2010</xref>).
                    </p></tp:treatment-sec><tp:treatment-sec><!--Section generated to contain objects referenced in tp:taxon-treatment.--><fig id="F1" position="float" orientation="portrait"><label>Figures 1–10.</label><caption><p>Genus <italic><tp:taxon-name>Taridius</tp:taxon-name></italic>, elytral pattern: <italic><tp:taxon-name>Taridius fasciatus</tp:taxon-name></italic> sp. n. (<bold>1, 2</bold>), <italic><tp:taxon-name>Taridius abdominalis</tp:taxon-name></italic> sp. n. (<bold>3, 4</bold>), <italic><tp:taxon-name>Taridius sabahensis</tp:taxon-name></italic> (<bold>5</bold>), <italic><tp:taxon-name>Taridius ornatus</tp:taxon-name></italic> sp. n. (<bold>6</bold>), <italic><tp:taxon-name>Taridius piceus</tp:taxon-name></italic> sp. n. (<bold>7</bold>), <italic><tp:taxon-name>Taridius disjunctus</tp:taxon-name></italic> sp. n. (<bold>8</bold>), <italic><tp:taxon-name>Taridius wrasei</tp:taxon-name></italic> (<bold>9</bold>), <italic><tp:taxon-name>Taridius coriaceus</tp:taxon-name></italic> sp. n. (<bold>10</bold>).</p></caption><graphic xmlns:xlink="http://www.w3.org/1999/xlink" xlink:href="ZooKeys-244-067-g001.jpg" position="float" orientation="portrait" xlink:type="simple"/></fig><fig id="F8" position="float" orientation="portrait"><label>Figures 39–46.</label><caption><p>Genus <italic><tp:taxon-name>Taridius</tp:taxon-name></italic>, female left gonocoxite &amp; gonosubcoxite IX, ventral aspect: <italic><tp:taxon-name>Taridius disjunctus</tp:taxon-name></italic> sp. n. (<bold>39</bold>), <italic><tp:taxon-name>Taridius wrasei</tp:taxon-name></italic> (<bold>40</bold>), <italic><tp:taxon-name>Taridius sabahensis</tp:taxon-name></italic> (<bold>41</bold>), <italic><tp:taxon-name>Taridius piceus</tp:taxon-name></italic> sp. n. (<bold>42</bold>), <italic><tp:taxon-name>Taridius ornatus</tp:taxon-name></italic> sp. n. (<bold>43</bold>), <italic><tp:taxon-name>Taridius fasciatus</tp:taxon-name></italic> sp. n. (<bold>44</bold>), <italic><tp:taxon-name>Taridius abdominalis</tp:taxon-name></italic> sp. n. (<bold>45</bold>), <italic><tp:taxon-name>Taridius coriaceus</tp:taxon-name></italic> sp. n. (<bold>46</bold>); scale bar = 0.3 mm.</p></caption><graphic xmlns:xlink="http://www.w3.org/1999/xlink" xlink:href="ZooKeys-244-067-g008.jpg" position="float" orientation="portrait" xlink:type="simple"/></fig></tp:treatment-sec><ref-list><ref id="B8"><mixed-citation xmlns:xlink="http://www.w3.org/1999/xlink" xlink:type="simple"><person-group><name name-style="western"><surname>Kirschenhofer</surname><given-names>E</given-names></name></person-group> (<year>2010</year>)<article-title> New and little-known species of Carabidae from the Middle East and Southeast Asia (Coleoptera: Carabidae: Brachinini, Lebiini).</article-title><source>Annales Historico-naturales Musei Nationalis Hungarici </source><volume>102</volume>: <fpage>1</fpage>-<lpage>40</lpage>.</mixed-citation></ref></ref-list></tp:taxon-treatment>
