# Supplementary material for: Notes on the genus Taridius Chaudoir, 1875 (Coleoptera, Carabidae, Lebiini), with descriptions of six new species from Vietnam
Source: Zookeys. 2012 Nov 26;(244):67–89. doi: 10.3897/zookeys.244.3836 (PMC3520104; doi:10.3897/zookeys.244.3836)
Supplement: XML Treatment for Taridius disjunctus [file zookeys.244.3836-treatment8.xml]

<!DOCTYPE tp:taxon-treatment
  PUBLIC "-//TaxonX//DTD Taxonomic Treatment Publishing DTD v0 20100105//EN" "tax-treatment-NSO.dtd">
<tp:taxon-treatment xmlns:tp="http://www.plazi.org/taxpub"><tp:treatment-meta><mixed-citation publication-type="journal"><person-group><name><surname>Fedorenko</surname><given-names>Dmitri N.</given-names></name></person-group><article-title>Notes on the genus 
                    <italic>Taridius</italic> Chaudoir, 1875 (Coleoptera, Carabidae, Lebiini), with descriptions of six new species from Vietnam
                </article-title><source>Zookeys</source><day>26</day><month>11</month><year>2012</year><volume>2012</volume><issue>244</issue><fpage>67</fpage><lpage>89</lpage><pub-id pub-id-type="doi">10.3897/zookeys.244.3836</pub-id></mixed-citation></tp:treatment-meta><tp:nomenclature><label>7.</label><tp:taxon-name>
                        <tp:taxon-name-part taxon-name-part-type="genus">Taridius</tp:taxon-name-part>
                        <tp:taxon-name-part taxon-name-part-type="species">disjunctus</tp:taxon-name-part>
                    <object-id xmlns:xlink="http://www.w3.org/1999/xlink" xlink:type="simple">urn:lsid:zoobank.org:act:ACD9C0D6-0176-448B-BDD8-9EEC25080770</object-id>
								<object-id xmlns:xlink="http://www.w3.org/1999/xlink" xlink:type="simple">http://species-id.net/wiki/Taridius_disjunctus</object-id>
								</tp:taxon-name><tp:taxon-authority>Fedorenko</tp:taxon-authority><tp:taxon-status xmlns:xlink="http://www.w3.org/1999/xlink" xlink:type="simple">sp. n.</tp:taxon-status><xref ref-type="fig" rid="F1">Figs 8</xref><xref ref-type="fig" rid="F4">16</xref><xref ref-type="fig" rid="F5">21</xref><xref ref-type="fig" rid="F6">27</xref><xref ref-type="fig" rid="F8">39</xref></tp:nomenclature><tp:treatment-sec sec-type="Description"><title>Description.</title><p>Body (<xref ref-type="fig" rid="F4">Fig. 16</xref>) subconvex, 8.2–8.9 mm in length. Dorsum black, moderately shining. Elytral dark pattern (<xref ref-type="fig" rid="F1">Fig. 8</xref>) with slight but distinct bronzed luster, strongly reduced laterally: DSS rounded, with inner four intervals involved in, emarginate at DSF which running on sutural interval only, DMS expanded outwards as far as stria 5, DLS reduced to a very small median patch on interval 7 or also on 8. Underside colored as in <italic><tp:taxon-name>Taridius ornatus</tp:taxon-name></italic>. Microsculpture sharp on elytra, moderately sharp over pronotum and head, superficial to obsolete on neck.
                    </p><p>Eyes slightly reduced, genae rather long and oblique but not projecting, head broadest in anterior third of eye tubercle length; frontal carinae mostly three, among them inner one shorter and shallower anteriorly. Vertex rather convex, neck-constriction distinct.</p><p>Pronotum 1.16–1.23 (mean 1.19, n=3) times as wide as head, 1.31–1.36 (mean 1.33) times as wide as long, basal margin a little convex backwards or its straight medial part slightly surpassing lateral parts, these oblique and increasingly curved forwards; sides sinuate or barely so before obtuse or highly obtuse hind angles. Front transverse impression obliterate, basal transverse impression rather deep, wide, deeper laterally, forming a rather deep, oblique pit at bottom of fairly large basal fovea which is separated from disc by a paralateral line traceable in basal half to two thirds. Both basal and <!--PageBreak--><!--PageBreak-->anterior borders entire. Transverse rugosities rather dense and sharp, more so in basal foveae. Punctation invisible or very sparse along reflexed side margin only.</p><p>Elytra rather convex, 1.47–1.55 (mean 1.52) times as long as wide, 1.77–1.89 (mean 1.84) times as wide as pronotum, apices truncate and a little obtuse; apical truncature conspicuously sinuate before rather distinct though obtusely rounded outer angles. Striae indistinctly crenulate, intervals subequally wide and almost flat. Last abdominal sternite quadrisetose in female.</p><p>Penis (<xref ref-type="fig" rid="F5">Figs 21</xref>, <xref ref-type="fig" rid="F6">27</xref>) with a very large, triangular, apical lamella (the penis is poorly sclerotized because of an immature condition of the only male examined). Female gonocoxite and gonosubcoxite IX stout, the former with strong ensiform setae (<xref ref-type="fig" rid="F8">Fig. 39</xref>).
                    </p></tp:treatment-sec><tp:treatment-sec sec-type="Diagnosis"><title>Diagnosis.</title><p>This species is close to <italic><tp:taxon-name>Taridius wrasei</tp:taxon-name></italic> and perhaps also <italic><tp:taxon-name>Taridius pahangensis</tp:taxon-name></italic>, with which it shares such characters as similar body shape and elytral color pattern, as well as a conspicuous dorsal microsculpture. Yet it differs from both in the larger body, entirely black abdomen and strongly reduced, almost indistinct, DLS, from the former also in the smaller eyes with oblique genae, the more convex elytra and a particular structure of both male and female genitalia.
                    </p></tp:treatment-sec><tp:treatment-sec sec-type="Material"><title>Material.</title><p>Holotype ♀, S[outh] Vietnam, Lam Dong Prov. / Bi Doup – Nui Ba [Nature] Reserve / <named-content xmlns:xlink="http://www.w3.org/1999/xlink" content-type="dwc:verbatimCoordinates" xlink:type="simple">12°07'N, 108°39'20"E</named-content> / Bi Doup Mt., N. slope / h = 1700–1900 m [asl], 10.IV.2008 / leg. D Fedorenko. Paratypes, ♂, same locality, but env. Long Lanh, <named-content xmlns:xlink="http://www.w3.org/1999/xlink" content-type="dwc:verbatimCoordinates" xlink:type="simple">12°10'44"N, 108°40'44"E</named-content> / h = 1400–1600 m [asl], V.2009; ♀, Vietnam, Dak Lak Prov. / Chu Yang Sin Natn. Park / <named-content xmlns:xlink="http://www.w3.org/1999/xlink" content-type="dwc:verbatimCoordinates" xlink:type="simple">12°23'48"N, 108°20'59"E</named-content>, Krong Kmar riv., upper flow / h = 1000 m [asl], at light, 30.III–14.IV.2012 / leg. D Fedorenko.
                    </p></tp:treatment-sec><tp:treatment-sec sec-type="Geographic distribution"><title>Geographic distribution.</title><p>Lam Dong and Dak Lak provinces, Vietnam.</p></tp:treatment-sec><tp:treatment-sec><!--Section generated to contain objects referenced in tp:taxon-treatment.--><fig id="F1" position="float" orientation="portrait"><label>Figures 1–10.</label><caption><p>Genus <italic><tp:taxon-name>Taridius</tp:taxon-name></italic>, elytral pattern: <italic><tp:taxon-name>Taridius fasciatus</tp:taxon-name></italic> sp. n. (<bold>1, 2</bold>), <italic><tp:taxon-name>Taridius abdominalis</tp:taxon-name></italic> sp. n. (<bold>3, 4</bold>), <italic><tp:taxon-name>Taridius sabahensis</tp:taxon-name></italic> (<bold>5</bold>), <italic><tp:taxon-name>Taridius ornatus</tp:taxon-name></italic> sp. n. (<bold>6</bold>), <italic><tp:taxon-name>Taridius piceus</tp:taxon-name></italic> sp. n. (<bold>7</bold>), <italic><tp:taxon-name>Taridius disjunctus</tp:taxon-name></italic> sp. n. (<bold>8</bold>), <italic><tp:taxon-name>Taridius wrasei</tp:taxon-name></italic> (<bold>9</bold>), <italic><tp:taxon-name>Taridius coriaceus</tp:taxon-name></italic> sp. n. (<bold>10</bold>).</p></caption><graphic xmlns:xlink="http://www.w3.org/1999/xlink" xlink:href="ZooKeys-244-067-g001.jpg" position="float" orientation="portrait" xlink:type="simple"/></fig><fig id="F4" position="float" orientation="portrait"><label>Figures 15–16.</label><caption><p><italic><tp:taxon-name>Taridius coriaceus</tp:taxon-name></italic> sp. n. (<bold>15</bold>) and <italic><tp:taxon-name>Taridius disjunctus</tp:taxon-name></italic> sp. n. (<bold>16</bold>), habitus.</p></caption><graphic xmlns:xlink="http://www.w3.org/1999/xlink" xlink:href="ZooKeys-244-067-g004.jpg" position="float" orientation="portrait" xlink:type="simple"/></fig><fig id="F5" position="float" orientation="portrait"><label>Figures 17–22.</label><caption><p>Genus <italic><tp:taxon-name>Taridius</tp:taxon-name></italic>, penis, left lateral aspect: <italic><tp:taxon-name>Taridius fasciatus</tp:taxon-name></italic> sp. n. (<bold>17</bold>), <italic><tp:taxon-name>Taridius abdominalis</tp:taxon-name></italic> sp. n. (<bold>18</bold>), <italic><tp:taxon-name>Taridius wrasei</tp:taxon-name></italic> (<bold>19</bold>), <italic><tp:taxon-name>Taridius ornatus</tp:taxon-name></italic> sp. n. (<bold>20</bold>), <italic><tp:taxon-name>Taridius disjunctus</tp:taxon-name></italic> sp. n. (<bold>21</bold>), <italic><tp:taxon-name>Taridius piceus</tp:taxon-name></italic> sp. n. (<bold>22</bold>); scale bar = 0.5 mm.</p></caption><graphic xmlns:xlink="http://www.w3.org/1999/xlink" xlink:href="ZooKeys-244-067-g005.jpg" position="float" orientation="portrait" xlink:type="simple"/></fig><fig id="F6" position="float" orientation="portrait"><label>Figures 23–28.</label><caption><p>Genus <italic><tp:taxon-name>Taridius</tp:taxon-name></italic>, penis, ventral aspect: <italic><tp:taxon-name>Taridius fasciatus</tp:taxon-name></italic> sp. n. (<bold>23a</bold>), <italic><tp:taxon-name>Taridius abdominalis</tp:taxon-name></italic> sp. n. (<bold>24a</bold>), <italic><tp:taxon-name>Taridius wrasei</tp:taxon-name></italic> (<bold>25a</bold>), <italic><tp:taxon-name>Taridius ornatus</tp:taxon-name></italic> sp. n. (<bold>26</bold>), <italic><tp:taxon-name>Taridius disjunctus</tp:taxon-name></italic> sp. n. (<bold>27</bold>), <italic><tp:taxon-name>Taridius piceus</tp:taxon-name></italic> sp. n. (<bold>28</bold>); variations of penial apex (<bold>b</bold>); scale bar = 0.5 mm.</p></caption><graphic xmlns:xlink="http://www.w3.org/1999/xlink" xlink:href="ZooKeys-244-067-g006.jpg" position="float" orientation="portrait" xlink:type="simple"/></fig><fig id="F8" position="float" orientation="portrait"><label>Figures 39–46.</label><caption><p>Genus <italic><tp:taxon-name>Taridius</tp:taxon-name></italic>, female left gonocoxite &amp; gonosubcoxite IX, ventral aspect: <italic><tp:taxon-name>Taridius disjunctus</tp:taxon-name></italic> sp. n. (<bold>39</bold>), <italic><tp:taxon-name>Taridius wrasei</tp:taxon-name></italic> (<bold>40</bold>), <italic><tp:taxon-name>Taridius sabahensis</tp:taxon-name></italic> (<bold>41</bold>), <italic><tp:taxon-name>Taridius piceus</tp:taxon-name></italic> sp. n. (<bold>42</bold>), <italic><tp:taxon-name>Taridius ornatus</tp:taxon-name></italic> sp. n. (<bold>43</bold>), <italic><tp:taxon-name>Taridius fasciatus</tp:taxon-name></italic> sp. n. (<bold>44</bold>), <italic><tp:taxon-name>Taridius abdominalis</tp:taxon-name></italic> sp. n. (<bold>45</bold>), <italic><tp:taxon-name>Taridius coriaceus</tp:taxon-name></italic> sp. n. (<bold>46</bold>); scale bar = 0.3 mm.</p></caption><graphic xmlns:xlink="http://www.w3.org/1999/xlink" xlink:href="ZooKeys-244-067-g008.jpg" position="float" orientation="portrait" xlink:type="simple"/></fig></tp:treatment-sec></tp:taxon-treatment>
